# Supplementary material for: Shotgun Lipidomic Analysis for Differentiation of Niche Cold Pressed Oils
Source: Molecules. 2022 Mar 12;27(6):1848. doi: 10.3390/molecules27061848 (PMC8949066; doi:10.3390/molecules27061848)
Supplement: Supplementary file 1 [file molecules-27-01848-s001.zip]

Archive with 1 entries (1 files):
- molecules-1610286-supplementary.pdf
